# Supplementary material for: Marine Natural Compound (Neviotin A) Displays Anticancer Efficacy by Triggering Transcriptomic Alterations and Cell Death in MCF-7 Cells
Source: Molecules. 2023 Aug 28;28(17):6289. doi: 10.3390/molecules28176289 (PMC10488820; doi:10.3390/molecules28176289)
Supplement: Supplementary file 1 [file molecules-28-06289-s001.zip]

Archive with 1 entries (1 files):
- molecules-2455250-supplementary.pdf
